# Supplementary material for: Dataset on impact strength, flammability test and water absorption test for innovative polymer-quarry dust composite
Source: Data Brief. 2020 Mar 5;29:105384. doi: 10.1016/j.dib.2020.105384 (PMC7078290; doi:10.1016/j.dib.2020.105384)
Supplement: Supplementary file 1 [file mmc1.xlsx]

## Sheet: Water absorption test
	HDPE-quarry dust at atmospheric pressure									HDPE-quarry dust at 6 bars
	Material	Time								Material	Time
		0 hrs	24 hrs	1 week	3 weeks	5 weeks	7 weeks				0 hours	24 hours	1 week	3 weeks	5 weeks	7 weeks
	Weight of HDPE (g)	4.1197	4.1312	4.1315	4.1391	4.1392	4.1393			Weight of HDPE (g)	4.1212	4.1216	4.1226	4.1241	4.1258	4.1278
	% water Absorption	0	0.0028	0.0029	0.0047	0.0047	0.0048			% water Absorption	0	0.0001	0.0003	0.0007	0.0011	0.0016
	Weight of HDPE + 5% dust (g)	4.3015	4.303	4.3043	4.306	4.307	4.3072			Weight of HDPE + 5% dust (g)	4.4728	4.4731	4.4761	4.4789	4.4837	4.4829
	% water Absorption	0	0.0004	0.0007	0.0011	0.0013	0.0013			% water Absorption	0	0.0001	0.0007	0.0014	0.0024	0.0023
	Weight of HDPE + 20% dust(g)	4.9618	4.9661	4.9701	4.9755	4.9797	4.9801			Weight of HDPE + 20% dust(g)	4.9211	4.9254	4.9305	4.936	4.9429	4.9488
	% water Absorption	0	0.0008	0.0017	0.0028	0.0036	0.0037			% water Absorption	0	0.0009	0.0019	0.003	0.0044	0.0056
	Weight of HDPE + 40% dust(g)	4.8696	4.8746	4.8881	4.9018	4.9104	4.9109			Weight of HDPE + 40% dust(g)	5.8214	5.828	5.8411	5.8488	5.865	5.8728
	% water Absorption	0	0.001	0.0038	0.0066	0.0084	0.0085			% water Absorption	0	0.0011	0.0034	0.0047	0.0075	0.0079
	Weight of HDPE + 60% dust(g)	6.6566	6.6983	6.8196	6.8353	6.8396	6.8399			Weight of HDPE + 60% dust(g)	7.3253	7.3726	7.5058	7.5112	7.5256	7.53
	% water Absorption	0	0.0063	0.0245	0.0269	0.0275	0.0275			% water Absorption	0	0.0065	0.0246	0.0254	0.02734	0.02794
	Weight of HDPE + 80% dust(g)	10.3571	10.7223	10.7566	10.7955	10.8132	10.8156			Weight of HDPE + 80% dust(g)	10.6688	11.0567	11.1356	11.156	11.1841	11.185
	% water Absorption	0	0.0353	0.0386	0.0423	0.044	0.0443			% water Absorption	0	0.0364	0.0438	0.0457	0.0483	0.0484
	PP-quarry dust at atmospheric pressure									PP-quarry dust at 6 bars
	Material	Time								Material	Time
		0 hours	24 hours	1 week	3 weeks	5 weeks	7 weeks				0 hrs	24 hrs	1 week	3 weeks	5 weeks	7 weeks
	Weight of Pure PP (g)	4.3917	4.4136	4.4139	4.4149	4.4151	4.4155			Weight of Pure PP (g)	4.1797	4.1814	4.1841	4.1846	4.1871	4.19
	% water Absorption	0	0.005	0.0051	0.0053	0.0053	0.0054			% water Absorption	0	0.0004	0.0011	0.0012	0.0018	0.0025
	Weight of PP + 5% dust (g)	4.4546	4.4581	4.4604	4.4643	4.466	4.4669			Weight of PP + 5% dust (g)	4.6957	4.699	4.704	4.706	4.7131	4.7152
	% water Absorption	0	0.0008	0.0013	0.0022	0.0026	0.0028			% water Absorption	0	0.0007	0.0018	0.0022	0.0037	0.0042
	Weight of PP + 20% dust (g)	4.8658	4.8722	4.8792	4.8899	4.8962	4.8978			Weight of PP + 20% dust (g)	5.228	5.233	5.2431	5.2535	5.2646	5.2698
	% water Absorption	0	0.0013	0.0028	0.005	0.0062	0.0066			% water Absorption	0	0.001	0.0029	0.0049	0.007	0.008
	Weight of PP + 40% dust (g)	5.869	5.8749	5.893	5.9137	5.9273	5.9288			Weight of PP + 40% dust (g)	5.8957	5.9046	5.9253	5.94	5.9621	5.968
	% water Absorption	0	0.001	0.0041	0.0076	0.0099	0.0102			% water Absorption	0	0.0015	0.005	0.0075	0.0113	0.0123
	Weight of PP + 60% dust (g)	7.2048	7.2209	7.269	7.3605	7.3704	7.3758			Weight of PP + 60% dust (g)	7.445	7.4644	7.5172	7.5425	7.6133	7.6272
	% water Absorption	0	0.0022	0.0089	0.0216	0.023	0.0237			% water Absorption	0	0.0026	0.0097	0.0131	0.0226	0.0231
	Weight of PP + 80% dust (g)	10.8996	11.3599	11.4352	11.551	11.562	11.5887			Weight of PP + 80% dust (g)	11.1033	11.5968	11.7286	11.749	11.8169	11.8187
	% water Absorption	0	0.0422	0.0491	0.0598	0.0608	0.0632			% water Absorption	0	0.0444	0.0563	0.0582	0.0643	0.0644

## Sheet: Charpy Impact test
Amount of quarry dust (%)	Impact strength HDPE composite (kJ/m2)	Impact strength PP composite (kJ/m2)
0	29.9	58.72
5	32.99	69.39
20	24.35	44.83
40	9.019	33.73
60	5.31	8.78
80	4.09	5.01

## Sheet: LOI
	Quarry dust added	LOI for HDPE	LOI for PP
	Pure	16.3	16.7
	5%Dust	16.5	16.6
	20%Dust	17.2	17.2
	40%Dust	17.4	17.8
	60%Dust	19.2	18.5
	80%Dust	24.4	21.1
