# Supplementary material for: Dataset on impact strength, flammability test and water absorption test for innovative polymer-quarry dust composite
Source: Data Brief. 2020 Mar 5;29:105384. doi: 10.1016/j.dib.2020.105384 (PMC7078290; doi:10.1016/j.dib.2020.105384)
Supplement: Supplementary file 2 [file mmc2.xml]

<?xml version="1.0" encoding="utf-8" standalone="no"?>
<data>
  <datasets>
    <author>fredrick.mwema@dkut.ac.ke;madarakaf@gmail.com</author>
    <type>0</type>
    <dataset>
      <value>6</value>
      <reason>Other (please explain)</reason>
      <comments>I have submitted my raw data as a supplementary data file along with my manuscript</comments>
    </dataset>
  </datasets>
</data>
